# Supplementary material for: Rho factor mediates flagellum and toxin phase variation and impacts virulence in Clostridioides difficile
Source: PLoS Pathog. 2020 Aug 12;16(8):e1008708. doi: 10.1371/journal.ppat.1008708 (PMC7446863; doi:10.1371/journal.ppat.1008708)
Supplement: S1 Data — (XLS) [file ppat.1008708.s001.xls]

## Sheet: RT1705-RT1705_AGTCAA_S2_L001_R1
Reference Position	Type	Reference	Allele	Count	Coverage	Frequency	Forward/reverse balance	Average quality
29731	SNV	T	C	6015	9517	63.2027	0.499917	36.6961		Frequency cut-off of 35%
29765	SNV	T	C	4097	7646	53.5836	0.472053	36.8035		Highlighted rows indicate nucleotide polymorphisms compared to RT1693
29769	SNV	C	A	3877	7480	51.8316	0.474594	37.1684
31328	Replacement	A	GG	1945	4210	46.1995	0.470951	35.9252
31333	SNV	T	C	1986	4319	45.9829	0.475327	36.0639
32443	Insertion	-	A	1595	3661	43.5673	0.470219	37.4044
129662	SNV	C	T	2906	5805	50.0603	0.452168	37.384
132765	SNV	A	C	3664	7046	52.0011	0.425491	37.1809
132768	MNV	AT	TA	3659	7140	51.2465	0.426073	37.9548
132772	MNV	TA	AC	3666	7077	51.8016	0.425259	37.3028
132777	SNV	A	G	3678	6989	52.6256	0.426862	36.7667
132784	SNV	A	T	3678	6748	54.505	0.426591	37.3676
132788	SNV	T	A	3683	6559	56.1519	0.427369	37.8748
132798	SNV	C	T	3109	5608	55.4387	0.42972	36.8247
132802	SNV	C	A	2771	5124	54.0788	0.435222	37.8058
132805	SNV	C	A	2628	4893	53.7094	0.431126	37.7272
132924	Insertion	-	A	122	122	100	0.467213	35.582
132939	SNV	G	T	627	628	99.8408	0.416268	37.2424
132955	SNV	C	A	980	985	99.4924	0.442857	37.7031
132958	MNV	TT	GC	975	985	98.9848	0.445128	36.3077
143463	Insertion	-	A	1133	1315	86.1597	0.481906	37.4828
144302	SNV	G	A	2451	5440	45.0551	0.493268	36.9041
144305	SNV	C	T	2351	5293	44.4172	0.481497	36.8154
147643	SNV	C	T	822	1868	44.0043	0.487835	36.5462
147691	SNV	A	G	1685	3798	44.3655	0.477745	36.1591
147693	SNV	G	A	1691	3851	43.9107	0.478415	37.4666
147702	Deletion	T	-	1978	4411	44.8424	0.475733	36.3104
147704	SNV	A	G	1982	4438	44.6598	0.474268	37.0838
206399	Insertion	-	A	1393	1559	89.3521	0.4257	38.4939
308263	SNV	A	G	638	1571	40.6111	0.45768	36.0423
308268	SNV	T	A	715	1582	45.196	0.465734	37.7734
308279	SNV	A	T	518	1428	36.2745	0.490347	37.6274
308281	SNV	G	A	519	1455	35.6701	0.487476	37.3738
308432	SNV	A	T	617	1722	35.8304	0.406807	37.5332
308443	SNV	T	A	860	1863	46.1621	0.440698	37.5628
308448	SNV	C	T	744	1845	40.3252	0.427419	37.7312
525188	SNV	T	C	770	1802	42.7303	0.483117	37.0039
525201	SNV	C	A	724	1814	39.9118	0.497238	37.6878
525407	SNV	T	G	947	2015	46.9975	0.470961	36.5681
525420	SNV	G	A	757	1981	38.213	0.453104	37.6446
581481	Insertion	-	A	1216	1520	80	0.479441	37.1653
581488	Insertion	-	A	959	1394	68.7948	0.477581	37.6684
581495	Insertion	-	A	1141	1171	97.4381	0.498685	37.8948
825995	SNV	T	C	851	1941	43.8434	0.481786	37.1152
825997	SNV	T	G	853	2006	42.5224	0.485346	36.9894
826013	SNV	T	C	1068	2838	37.6321	0.463483	36.2743
826016	SNV	T	C	1081	2953	36.6068	0.464385	35.7512
826022	SNV	C	T	1216	3347	36.331	0.481086	37.2911
831766	SNV	A	T	1267	3051	41.5274	0.475138	36.2036
849234	SNV	C	A	713	1692	42.1395	0.396914	37.2034
849237	SNV	A	T	771	1707	45.167	0.420233	37.0233
849430	SNV	A	T	812	1648	49.2718	0.463054	37.4889
849433	SNV	T	G	766	1651	46.3961	0.462141	37.0444
1340128	SNV	T	A	1647	1651	99.7577	0.494232	37.6727
1564432	Deletion	A	-	845	906	93.2671	0.459172	37.226
1568676	SNV	C	A	629	632	99.5253	0.489666	37.7615
1578167	Deletion	T	-	883	983	89.8271	0.472254	37.0045
1578203	Insertion	-	A	908	1004	90.4382	0.5	37.8216
1592813	SNV	A	T	1351	1360	99.3382	0.496669	37.1806
1864417	Insertion	-	T	624	702	88.8889	0.472756	37.8766
1899596	Deletion	A	-	628	701	89.5863	0.442675	36.8025
2235738	Deletion	T	-	1061	1137	93.3157	0.464656	36.7446
2262060	Insertion	-	A	676	805	83.9752	0.498521	38.2396
2264190	Deletion	T	-	892	927	96.2244	0.484305	36.1076
2298111	Insertion	-	T	837	937	89.3276	0.471924	37.963
2361948	SNV	C	A	1000	1003	99.7009	0.469	37.42
2361957	Insertion	-	A	937	1021	91.7728	0.458911	38.0064
2367942	Insertion	-	T	1061	1181	89.8391	0.491046	37.3035
2578157	Deletion	T	-	1015	1107	91.6893	0.496552	36.2345
2674744	Deletion	T	-	1091	1200	90.9167	0.43813	36.5509
2680787	Insertion	-	T	1079	1214	88.8797	0.470806	37.9064
2772179	Deletion	T	-	1305	1426	91.5147	0.498851	36.4881
3077986	Deletion	A	-	1318	1470	89.6599	0.479514	36.5524
3162098	Deletion	T	-	1376	1502	91.6112	0.494186	36.415
3292465	SNV	T	C	1788	1795	99.61	0.489374	36.9334
3361915	Deletion	A	-	1361	1575	86.4127	0.453343	36.986
3472928	SNV	G	A	1713	1715	99.8834	0.486281	38.0093
3873529	SNV	G	A	531	1046	50.7648	0.463277	36.9793
3955138	SNV	T	C	971	978	99.2843	0.479918	37.2842
4166784	MNV	AG	GA	1724	3934	43.8231	0.49594	36.0049
4166791	Replacement	T	CA	1735	3909	44.3848	0.49683	36.6931
4166793	SNV	C	A	1743	3900	44.6923	0.498566	36.883

## Sheet: RT1706-RT1706_ATGTCA_S8_L001_R1
Reference Position	Type	Reference	Allele	Count	Coverage	Frequency	Forward/reverse balance	Average quality
29731	SNV	T	C	5809	9154	63.4586	0.492856	36.5946		Frequency cut-off of 35%
29765	SNV	T	C	3976	7389	53.8097	0.496982	36.6406		Highlighted rows indicate nucleotide polymorphisms compared to RT1693
29769	SNV	C	A	3736	7188	51.9755	0.49545	37.1116
31328	Replacement	A	GG	1996	4493	44.4247	0.497996	36.2673
31333	SNV	T	C	2049	4626	44.2931	0.494388	35.8521
32443	Insertion	-	A	1712	3831	44.6881	0.484229	37.6303
129662	SNV	C	T	2873	5813	49.4237	0.453881	37.1176
132765	SNV	A	C	3597	6904	52.1002	0.429525	36.8768
132768	MNV	AT	TA	3583	6959	51.4873	0.430645	38.0253
132772	MNV	TA	AC	3595	6901	52.0939	0.429485	37.0529
132777	SNV	A	G	3613	6832	52.8835	0.431221	36.6294
132784	SNV	A	T	3616	6599	54.7962	0.430863	37.2829
132788	SNV	T	A	3615	6441	56.1248	0.431812	37.8888
132798	SNV	C	T	3084	5549	55.5776	0.429313	36.8246
132802	SNV	C	A	2760	5093	54.192	0.428623	37.7424
132805	SNV	C	A	2551	4790	53.2568	0.428067	37.7354
132924	Insertion	-	A	121	123	98.374	0.347107	36.0579
132939	SNV	G	T	673	678	99.2625	0.402675	36.1278
132955	SNV	C	A	1076	1084	99.262	0.435874	37.1431
132958	MNV	TT	GC	1076	1087	98.988	0.435874	35.7742
143463	Insertion	-	A	1062	1253	84.7566	0.471751	37.7345
144302	SNV	G	A	2216	5026	44.0907	0.498195	36.8881
144305	SNV	C	T	2119	4897	43.2714	0.495045	37.3039
147643	SNV	C	T	868	1895	45.8047	0.479263	36.5853
147691	SNV	A	G	1803	3958	45.5533	0.465336	35.9584
147693	SNV	G	A	1811	4007	45.1959	0.466041	37.016
147702	Deletion	T	-	2071	4515	45.8693	0.469821	36.1014
147704	SNV	A	G	2080	4551	45.7042	0.470192	36.6317
206399	Insertion	-	A	1274	1437	88.6569	0.431711	38.2747
308263	SNV	A	G	581	1461	39.7673	0.499139	36.0293
308268	SNV	T	A	646	1441	44.83	0.490712	37.7848
308279	SNV	A	T	453	1251	36.211	0.470199	37.7815
308281	SNV	G	A	450	1274	35.3218	0.468889	38.0622
308432	SNV	A	T	511	1459	35.024	0.375734	37.3072
308443	SNV	T	A	727	1597	45.5229	0.485557	37.5447
308448	SNV	C	T	633	1594	39.7114	0.488152	37.8847
525188	SNV	T	C	800	1685	47.4777	0.44125	37.4925
525201	SNV	C	A	648	1732	37.4134	0.486111	37.6296
525407	SNV	T	G	927	1945	47.6607	0.491909	37.0507
525420	SNV	G	A	723	1914	37.7743	0.42462	37.4703
581481	Insertion	-	A	1157	1455	79.5189	0.489196	37.0804
581488	Insertion	-	A	926	1334	69.4153	0.492441	37.4093
581495	Insertion	-	A	1125	1164	96.6495	0.489778	37.3218
825995	SNV	T	C	733	1666	43.9976	0.493861	37.1173
825997	SNV	T	G	733	1745	42.0057	0.491132	36.7312
826013	SNV	T	C	921	2500	36.84	0.471227	35.6428
826022	SNV	C	T	1029	2935	35.0596	0.478134	36.895
831766	SNV	A	T	1387	3008	46.1104	0.498198	35.4182
849234	SNV	C	A	600	1501	39.9734	0.418333	37.1433
849237	SNV	A	T	646	1496	43.1818	0.427245	36.952
849430	SNV	A	T	708	1442	49.0985	0.490113	37.5268
849433	SNV	T	G	655	1425	45.9649	0.49771	36.8122
1340128	SNV	T	A	1422	1426	99.7195	0.494374	37.2954
1564432	Deletion	A	-	653	721	90.5687	0.460949	37.1868
1568676	SNV	C	A	552	554	99.639	0.496377	37.6069
1578167	Deletion	T	-	629	706	89.0935	0.448331	36.9221
1578203	Insertion	-	A	632	710	89.0141	0.466772	37.8972
1592813	SNV	A	T	1315	1325	99.2453	0.464639	36.7696
1670842	SNV	G	A	4997	6684	74.7606	0.453672	36.8935
1726838	SNV	A	T	4771	5995	79.583	0.464054	37.0996
1726842	SNV	T	G	4149	5341	77.6821	0.446614	37.2254
1864417	Insertion	-	T	561	624	89.9038	0.440285	37.5989
1899596	Deletion	A	-	382	425	89.8824	0.445026	36.733
2235738	Deletion	T	-	935	1002	93.3134	0.452406	36.3679
2262060	Insertion	-	A	601	724	83.011	0.499168	38.1065
2264190	Deletion	T	-	783	820	95.4878	0.490421	36.2682
2298111	Insertion	-	T	694	765	90.719	0.478386	38.2233
2361948	SNV	C	A	883	886	99.6614	0.468856	37.308
2361957	Insertion	-	A	832	906	91.8322	0.466346	37.9724
2367942	Insertion	-	T	833	937	88.9007	0.481393	37.3109
2578157	Deletion	T	-	883	976	90.4713	0.455266	36.3726
2674744	Deletion	T	-	992	1106	89.6926	0.392137	36.5403
2680787	Insertion	-	T	872	1002	87.0259	0.5	37.9943
2772179	Deletion	T	-	1095	1211	90.4211	0.473973	36.4037
3077986	Deletion	A	-	978	1102	88.7477	0.489775	36.273
3162098	Deletion	T	-	1111	1220	91.0656	0.49685	36.3051
3292465	SNV	T	C	1618	1624	99.6305	0.499382	36.6823
3361915	Deletion	A	-	1313	1498	87.6502	0.469155	36.9634
3472928	SNV	G	A	1472	1477	99.6615	0.495245	37.8682
3872941	SNV	G	A	1491	4144	35.9797	0.462106	37.5372
3873529	SNV	G	A	609	1152	52.8646	0.489327	37.0591
3955300	SNV	C	A	2275	2295	99.1285	0.454945	37.3481
4025549	SNV	G	T	11	14	78.5714	0.181818	35.9091
4025567	SNV	A	G	12	15	80	0.166667	36.75
4025588	Deletion	A	-	12	15	80	0.166667	36.4167
4025598	Deletion	A	-	12	15	80	0.166667	37.8333
4166784	MNV	AG	GA	1747	4186	41.7344	0.495135	36.142
4166791	Replacement	T	CA	1743	4174	41.7585	0.493402	36.8787
4166793	SNV	C	A	1767	4149	42.5886	0.496887	36.4561

## Sheet: RT1707-RT1707_CCGTCC_S7_L001_R1
Reference Position	Type	Reference	Allele	Count	Coverage	Frequency	Forward/reverse balance	Average quality
29731	SNV	T	C	5660	8812	64.2306	0.487633	36.536		Frequency cut-off of 35%
29765	SNV	T	C	3823	7096	53.8754	0.476589	36.5252		Highlighted rows indicate nucleotide polymorphisms compared to RT1693
29769	SNV	C	A	3619	6935	52.1846	0.474993	36.9469
31328	Replacement	A	GG	1790	3913	45.745	0.493855	36.3623
31333	SNV	T	C	1828	4017	45.5066	0.498359	36.2516
32443	Insertion	-	A	1491	3404	43.8014	0.472166	37.5969
129662	SNV	C	T	2632	5410	48.6506	0.452508	37.2021
132765	SNV	A	C	3430	6656	51.5325	0.437609	36.9706
132768	MNV	AT	TA	3423	6712	50.9982	0.437628	37.9176
132772	MNV	TA	AC	3437	6689	51.3829	0.438755	36.9866
132777	SNV	A	G	3456	6634	52.0953	0.439525	36.7509
132784	SNV	A	T	3454	6413	53.8593	0.43949	37.2142
132788	SNV	T	A	3467	6245	55.5164	0.439573	37.7355
132798	SNV	C	T	2940	5349	54.9635	0.445238	36.6799
132802	SNV	C	A	2669	4943	53.9955	0.444361	37.6212
132805	SNV	C	A	2502	4661	53.6795	0.442446	37.6427
132924	Insertion	-	A	121	121	100	0.380165	34.9669
132939	SNV	G	T	569	570	99.8246	0.448155	36.9965
132955	SNV	C	A	898	907	99.0077	0.446548	37.6626
132958	MNV	TT	GC	895	908	98.5683	0.449162	36.1989
143463	Insertion	-	A	1075	1259	85.3852	0.458605	37.5247
144302	SNV	G	A	2168	4946	43.8334	0.48155	36.7878
144305	SNV	C	T	2079	4846	42.9014	0.49062	36.7061
147643	SNV	C	T	781	1776	43.9752	0.487836	36.6274
147691	SNV	A	G	1623	3715	43.6878	0.454097	36.4621
147693	SNV	G	A	1625	3762	43.1951	0.452308	37.3249
147702	Deletion	T	-	1885	4241	44.4471	0.450398	36.2488
147704	SNV	A	G	1887	4266	44.2335	0.45098	37.0588
206399	Insertion	-	A	1342	1505	89.1694	0.457526	38.4814
308263	SNV	A	G	609	1458	41.7695	0.474548	35.89
308268	SNV	T	A	678	1462	46.3748	0.489676	37.5664
308279	SNV	A	T	459	1308	35.0917	0.461874	37.9586
308432	SNV	A	T	531	1514	35.0727	0.382298	37.8945
308443	SNV	T	A	768	1679	45.7415	0.466146	37.5859
308448	SNV	C	T	695	1684	41.2708	0.467626	37.8014
525188	SNV	T	C	781	1797	43.4613	0.49936	37.3931
525201	SNV	C	A	728	1817	40.066	0.483516	37.2788
525407	SNV	T	G	900	1988	45.2716	0.498889	37.2556
525420	SNV	G	A	760	1966	38.6572	0.468421	37.8842
581481	Insertion	-	A	1144	1427	80.1682	0.458916	36.9965
581488	Insertion	-	A	860	1279	67.24	0.463953	37.2884
581495	Insertion	-	A	1034	1063	97.2719	0.475822	37.3114
825995	SNV	T	C	665	1602	41.5106	0.485714	36.9729
825997	SNV	T	G	667	1669	39.9641	0.487256	36.5517
826013	SNV	T	C	928	2532	36.6509	0.484914	36.4278
826016	SNV	T	C	937	2637	35.5328	0.479189	36.0064
826022	SNV	C	T	1063	2990	35.5518	0.47413	37.4704
831766	SNV	A	T	1222	2782	43.9252	0.499182	35.5344
849234	SNV	C	A	631	1600	39.4375	0.423138	37.2773
849237	SNV	A	T	675	1590	42.4528	0.437037	37.4756
849430	SNV	A	T	770	1499	51.3676	0.476623	37.5727
849433	SNV	T	G	717	1489	48.1531	0.468619	37.0042
1340128	SNV	T	A	1425	1431	99.5807	0.487719	37.3705
1564432	Deletion	A	-	862	922	93.4924	0.464037	37.2541
1568676	SNV	C	A	585	589	99.3209	0.480342	37.5282
1578167	Deletion	T	-	806	881	91.4869	0.480149	36.5744
1578203	Insertion	-	A	816	895	91.1732	0.471814	37.5699
1592813	SNV	A	T	1302	1315	99.0114	0.480799	36.9508
1670842	SNV	G	A	1719	2999	57.3191	0.481675	36.6917
1726838	SNV	A	T	1655	3003	55.1116	0.454985	36.9311
1726842	SNV	T	G	1429	2760	51.7754	0.438768	36.9986
1864417	Insertion	-	T	679	763	88.9908	0.450663	37.4065
1899596	Deletion	A	-	636	714	89.0756	0.448113	37.0189
2235738	Deletion	T	-	945	1031	91.6586	0.463492	36.2942
2262060	Insertion	-	A	683	827	82.5877	0.493411	37.8668
2264190	Deletion	T	-	849	880	96.4773	0.487633	36.1296
2298111	Insertion	-	T	842	933	90.2465	0.477435	38.0926
2361948	SNV	C	A	941	946	99.4715	0.473964	37.424
2361957	Insertion	-	A	870	972	89.5062	0.454023	37.6655
2367942	Insertion	-	T	961	1078	89.1466	0.476587	37.5234
2578157	Deletion	T	-	997	1098	90.8015	0.47342	36.1414
2674744	Deletion	T	-	1024	1137	90.0616	0.444336	35.9854
2680787	Insertion	-	T	1000	1130	88.4956	0.492	37.894
2772179	Deletion	T	-	1181	1295	91.1969	0.489416	36.801
3077986	Deletion	A	-	1172	1327	88.3195	0.476109	36.2167
3162098	Deletion	T	-	1279	1401	91.2919	0.496482	36.3127
3292465	SNV	T	C	1621	1626	99.6925	0.48612	36.9864
3361915	Deletion	A	-	1172	1385	84.6209	0.481229	37.0222
3472928	SNV	G	A	1637	1641	99.7562	0.499084	37.6158
3872941	SNV	G	A	1499	3950	37.9494	0.431621	37.5624
3873529	SNV	G	A	565	991	57.0131	0.449558	36.9717
3955885	SNV	C	T	2007	2055	97.6642	0.481814	36.4474
4166784	MNV	AG	GA	1600	3499	45.7274	0.4825	36.0891
4166791	Replacement	T	CA	1603	3469	46.2093	0.481597	36.7445
4166793	SNV	C	A	1603	3461	46.3161	0.482221	36.7998

## Sheet: RT1708-RT1708_GTCCGC_S6_L001_R1
Reference Position	Type	Reference	Allele	Count	Coverage	Frequency	Forward/reverse balance	Average quality
29731	SNV	T	C	5549	8695	63.8183	0.499369	36.6271		Frequency cut-off of 35%
29765	SNV	T	C	3782	6980	54.1834	0.493919	36.6631		Highlighted rows indicate nucleotide polymorphisms compared to RT1693
29769	SNV	C	A	3534	6797	51.9935	0.486418	36.9672
31328	Replacement	A	GG	1801	4027	44.7231	0.497501	36.4148
31333	SNV	T	C	1831	4124	44.3986	0.493719	36.2452
32443	Insertion	-	A	1668	3669	45.462	0.482614	37.5042
129662	SNV	C	T	2700	5591	48.2919	0.464444	37.1363
132765	SNV	A	C	3431	6653	51.5707	0.425532	36.935
132768	MNV	AT	TA	3425	6725	50.9294	0.426569	38.0372
132772	MNV	TA	AC	3434	6726	51.0556	0.426034	37.0999
132777	SNV	A	G	3450	6689	51.5772	0.425797	36.6899
132784	SNV	A	T	3454	6441	53.6252	0.425594	37.2959
132788	SNV	T	A	3460	6302	54.9032	0.427168	37.7555
132798	SNV	C	T	2895	5409	53.5219	0.427634	36.7029
132802	SNV	C	A	2608	4979	52.38	0.430215	37.6315
132805	SNV	C	A	2444	4733	51.6374	0.428396	37.687
132924	Insertion	-	A	130	131	99.2366	0.415385	36.0462
132939	SNV	G	T	611	614	99.5114	0.412439	36.9869
132955	SNV	C	A	925	930	99.4624	0.424865	37.2897
132958	MNV	TT	GC	915	933	98.0707	0.424044	36.2552
143463	Insertion	-	A	1009	1167	86.461	0.443013	37.5887
144302	SNV	G	A	2028	4807	42.1885	0.497535	36.7106
144305	SNV	C	T	1953	4740	41.2025	0.491551	36.6615
147643	SNV	C	T	864	1849	46.728	0.47338	36.625
147691	SNV	A	G	1802	3835	46.9883	0.462264	36.1726
147693	SNV	G	A	1808	3886	46.526	0.460177	37.198
147702	Deletion	T	-	2064	4400	46.9091	0.46124	36.2694
147704	SNV	A	G	2067	4399	46.988	0.461055	37.0358
206399	Insertion	-	A	1447	1596	90.6642	0.438148	38.4444
308263	SNV	A	G	629	1474	42.673	0.449921	35.8633
308268	SNV	T	A	699	1483	47.1342	0.454936	37.7454
308279	SNV	A	T	464	1313	35.3389	0.456897	37.4828
308443	SNV	T	A	765	1655	46.2236	0.433987	37.7163
308448	SNV	C	T	668	1630	40.9816	0.42515	37.7216
525188	SNV	T	C	743	1613	46.0632	0.491252	37.3163
525201	SNV	C	A	668	1685	39.6439	0.464072	37.7305
525407	SNV	T	G	864	1851	46.6775	0.475694	37
525420	SNV	G	A	680	1810	37.5691	0.461765	37.5471
581481	Insertion	-	A	1103	1405	78.5053	0.475975	37.0807
581488	Insertion	-	A	838	1230	68.1301	0.488067	37.8222
581495	Insertion	-	A	1022	1054	96.9639	0.497065	37.1996
825995	SNV	T	C	712	1645	43.2827	0.498596	36.8848
825997	SNV	T	G	715	1718	41.6182	0.499301	36.7664
826013	SNV	T	C	925	2520	36.7063	0.473514	35.8649
826016	SNV	T	C	936	2634	35.5353	0.464744	35.8216
831766	SNV	A	T	1242	2888	43.0055	0.459742	35.5628
849234	SNV	C	A	628	1501	41.8388	0.396497	37.3503
849237	SNV	A	T	665	1499	44.3629	0.409023	37.2917
849430	SNV	A	T	677	1409	48.0483	0.474151	37.7592
849433	SNV	T	G	629	1393	45.1543	0.470588	37.4245
1340128	SNV	T	A	1305	1309	99.6944	0.499617	37.6368
1564432	Deletion	A	-	793	850	93.2941	0.440101	37.1879
1568676	SNV	C	A	574	574	100	0.486063	37.4146
1578167	Deletion	T	-	808	890	90.7865	0.471535	36.7673
1578203	Insertion	-	A	749	845	88.6391	0.488652	37.7931
1592813	SNV	A	T	1238	1242	99.6779	0.478191	37.0073
1670842	SNV	G	A	3502	5082	68.9099	0.466591	36.9877
1726838	SNV	A	T	3495	4708	74.2353	0.460944	36.8755
1726842	SNV	T	G	2982	4174	71.4423	0.442656	36.998
1864417	Insertion	-	T	639	719	88.8734	0.475743	37.7433
1899596	Deletion	A	-	542	597	90.7873	0.422509	36.9114
2235738	Deletion	T	-	916	1006	91.0537	0.472707	36.6769
2262060	Insertion	-	A	634	767	82.6597	0.496845	38.1562
2264190	Deletion	T	-	817	849	96.2309	0.47858	36.0918
2298111	Insertion	-	T	753	865	87.052	0.47676	37.8154
2361948	SNV	C	A	894	897	99.6656	0.478747	37.5313
2361957	Insertion	-	A	854	931	91.7293	0.473068	37.8571
2367942	Insertion	-	T	916	1008	90.873	0.495633	37.2871
2578157	Deletion	T	-	978	1079	90.6395	0.473415	36.3313
2674744	Deletion	T	-	1065	1169	91.1035	0.426291	36.1023
2680787	Insertion	-	T	964	1072	89.9254	0.466805	37.7614
2772179	Deletion	T	-	1113	1220	91.2295	0.492363	36.4996
3077986	Deletion	A	-	1115	1260	88.4921	0.495067	36.6502
3162098	Deletion	T	-	1085	1220	88.9344	0.492166	36.0876
3292465	SNV	T	C	1622	1627	99.6927	0.495684	36.8767
3361915	Deletion	A	-	1265	1455	86.9416	0.483004	37.0126
3472928	SNV	G	A	1472	1477	99.6615	0.498641	37.8573
3872941	SNV	G	A	1374	3759	36.5523	0.44032	37.794
3873529	SNV	G	A	535	1013	52.8134	0.491589	36.9682
3955391	SNV	C	A	2094	2114	99.0539	0.487584	36.9508
4166784	MNV	AG	GA	1643	3802	43.2141	0.489349	36.1908
4166791	Replacement	T	CA	1641	3753	43.725	0.489336	36.9141
4166793	SNV	C	A	1662	3730	44.5576	0.493381	36.6721

## Sheet: RT1709-RT1709_GTGAAA_S5_L001_R1
Reference Position	Type	Reference	Allele	Count	Coverage	Frequency	Forward/reverse balance	Average quality
29731	SNV	T	C	5074	8070	62.8748	0.494088	36.9354		Frequency cut-off of 35%
29765	SNV	T	C	3452	6519	52.9529	0.497683	36.7338		Highlighted rows indicate nucleotide polymorphisms compared to RT1693
29769	SNV	C	A	3244	6324	51.2966	0.498767	37.1902
31328	Replacement	A	GG	1714	3783	45.308	0.471995	36.2955
31333	SNV	T	C	1737	3886	44.6989	0.472654	36.2775
32443	Insertion	-	A	1384	3137	44.1186	0.468931	37.534
129662	SNV	C	T	2578	5189	49.682	0.458107	37.3538
132765	SNV	A	C	3087	5979	51.6307	0.44574	36.967
132768	MNV	AT	TA	3090	6046	51.1082	0.446926	38.0524
132772	MNV	TA	AC	3086	6040	51.0927	0.446209	37.1288
132777	SNV	A	G	3104	6001	51.7247	0.446198	36.8312
132784	SNV	A	T	3110	5779	53.8155	0.445659	37.3193
132788	SNV	T	A	3112	5656	55.0212	0.446979	37.9062
132798	SNV	C	T	2629	4883	53.8399	0.452644	36.6044
132802	SNV	C	A	2372	4515	52.536	0.449831	37.6922
132805	SNV	C	A	2249	4303	52.2659	0.450422	37.8644
132924	Insertion	-	A	108	109	99.0826	0.407407	35.7963
132939	SNV	G	T	533	534	99.8127	0.410882	36.409
132955	SNV	C	A	835	839	99.5232	0.440719	37.0838
132958	MNV	TT	GC	830	839	98.9273	0.438554	35.9584
143463	Insertion	-	A	975	1146	85.0785	0.482051	37.6728
144302	SNV	G	A	1950	4514	43.1989	0.494359	36.9021
144305	SNV	C	T	1869	4433	42.1611	0.497592	36.5789
147643	SNV	C	T	683	1565	43.6422	0.475842	36.7628
147691	SNV	A	G	1483	3322	44.6418	0.462576	36.3014
147693	SNV	G	A	1496	3384	44.208	0.46123	37.1825
147702	Deletion	T	-	1718	3836	44.7862	0.461583	36.4383
147704	SNV	A	G	1728	3856	44.8133	0.460648	37.1117
206399	Insertion	-	A	1398	1541	90.7203	0.452074	38.5894
308263	SNV	A	G	611	1540	39.6753	0.481178	36.27
308268	SNV	T	A	687	1547	44.4085	0.477438	37.607
308279	SNV	A	T	480	1343	35.7409	0.45	37.4146
308281	SNV	G	A	480	1367	35.1134	0.45	37.0792
308430	SNV	T	C	569	1555	36.5916	0.420035	36.2917
308432	SNV	A	T	570	1513	37.6735	0.421053	37.6404
308443	SNV	T	A	710	1612	44.0447	0.487324	37.7958
308448	SNV	C	T	633	1618	39.1224	0.481833	37.9384
525188	SNV	T	C	730	1658	44.029	0.461644	37.1384
525201	SNV	C	A	650	1664	39.0625	0.490769	37.1077
525407	SNV	T	G	848	1864	45.4936	0.488208	37.0436
525420	SNV	G	A	743	1863	39.8819	0.472409	37.7349
581481	Insertion	-	A	971	1232	78.8149	0.477858	37.0216
581488	Insertion	-	A	752	1113	67.5651	0.474734	37.6449
581495	Insertion	-	A	892	921	96.8512	0.492152	37.7052
825995	SNV	T	C	696	1567	44.4161	0.492816	37.1739
825997	SNV	T	G	698	1638	42.6129	0.492837	36.6261
826013	SNV	T	C	859	2351	36.5376	0.470314	36.071
826016	SNV	T	C	874	2474	35.3274	0.47254	35.9931
826022	SNV	C	T	1000	2829	35.3482	0.472	36.87
831766	SNV	A	T	1123	2580	43.5271	0.481745	36.016
849234	SNV	C	A	540	1418	38.0818	0.424074	37.0148
849237	SNV	A	T	583	1403	41.5538	0.433962	37.2916
849430	SNV	A	T	677	1361	49.7428	0.478582	37.449
849433	SNV	T	G	632	1348	46.8843	0.473101	36.9225
1340128	SNV	T	A	1293	1298	99.6148	0.494973	37.3998
1564432	Deletion	A	-	754	822	91.7275	0.44695	37.2851
1568676	SNV	C	A	528	530	99.6226	0.443182	37.3769
1578167	Deletion	T	-	771	868	88.8249	0.485084	36.9027
1578203	Insertion	-	A	796	870	91.4943	0.476131	37.7487
1592813	SNV	A	T	1267	1269	99.8424	0.485399	37.1942
1670842	SNV	G	A	3428	4867	70.4335	0.47112	37.0312
1726838	SNV	A	T	3304	4514	73.1945	0.465496	36.9821
1726842	SNV	T	G	2893	4060	71.2562	0.446595	37.1991
1864417	Insertion	-	T	567	644	88.0435	0.479718	37.5362
1899596	Deletion	A	-	489	546	89.5604	0.486708	37.1186
2235738	Deletion	T	-	876	940	93.1915	0.479452	37.0468
2262060	Insertion	-	A	680	817	83.2313	0.497059	38.2162
2264190	Deletion	T	-	830	861	96.3995	0.490361	36.253
2298111	Insertion	-	T	779	867	89.8501	0.49294	37.8498
2361948	SNV	C	A	921	923	99.7833	0.474484	37.3377
2361957	Insertion	-	A	840	923	91.0076	0.465476	37.8333
2367942	Insertion	-	T	933	1066	87.5235	0.496249	37.4448
2578157	Deletion	T	-	901	1005	89.6517	0.489456	36.3274
2674744	Deletion	T	-	1038	1140	91.0526	0.427746	35.8478
2680787	Insertion	-	T	953	1066	89.3996	0.499475	37.9643
2772179	Deletion	T	-	1102	1209	91.1497	0.482759	36.6633
3077986	Deletion	A	-	1116	1234	90.4376	0.47491	36.4346
3162098	Deletion	T	-	1203	1303	92.3254	0.493766	36.0582
3292465	SNV	T	C	1553	1555	99.8714	0.494527	37.161
3361915	Deletion	A	-	1217	1410	86.3121	0.479047	37.0419
3472928	SNV	G	A	1578	1580	99.8734	0.472117	37.7807
3872941	SNV	G	A	1344	3786	35.4992	0.473214	37.9278
3873529	SNV	G	A	484	970	49.8969	0.497934	36.7417
3956539	Deletion	T	-	1847	2056	89.8346	0.473741	36.2999
4025549	SNV	G	T	10	14	71.4286	0	36.6
4025567	SNV	A	G	13	15	86.6667	0	34.9231
4025588	Deletion	A	-	14	15	93.3333	0.0714286	32.4286
4025598	Deletion	A	-	14	15	93.3333	0.0714286	38.2857
4166784	MNV	AG	GA	1465	3467	42.2556	0.484642	36.1601
4166791	Replacement	T	CA	1463	3428	42.6779	0.485304	36.8308
4166793	SNV	C	A	1482	3411	43.4477	0.48583	36.6896

## Sheet: RT1710-RT1710_GTGGCC_S4_L001_R1
Reference Position	Type	Reference	Allele	Count	Coverage	Frequency	Forward/reverse balance	Average quality
29731	SNV	T	C	5568	8839	62.9936	0.484734	36.6631		Frequency cut-off of 35%
29765	SNV	T	C	3763	7080	53.1497	0.490832	36.6997		Highlighted rows indicate nucleotide polymorphisms compared to RT1693
29769	SNV	C	A	3525	6874	51.2802	0.492482	36.9393
31328	Replacement	A	GG	1884	4200	44.8571	0.485138	36.3753
31333	SNV	T	C	1921	4320	44.4676	0.487767	36.2816
32443	Insertion	-	A	1509	3490	43.2378	0.468522	37.6117
129662	SNV	C	T	2826	5664	49.8941	0.460722	37.3832
132765	SNV	A	C	3366	6621	50.8382	0.442068	37.0496
132768	MNV	AT	TA	3355	6689	50.157	0.442027	37.9993
132772	MNV	TA	AC	3356	6656	50.4207	0.442193	37.1719
132777	SNV	A	G	3382	6577	51.4216	0.442046	36.9137
132784	SNV	A	T	3378	6359	53.1216	0.441681	37.3985
132788	SNV	T	A	3380	6209	54.4371	0.442604	37.9204
132798	SNV	C	T	2901	5373	53.9922	0.442606	36.9052
132802	SNV	C	A	2612	4959	52.6719	0.443721	37.6593
132805	SNV	C	A	2439	4679	52.1265	0.441164	37.7819
132924	Insertion	-	A	122	122	100	0.409836	35.5328
132939	SNV	G	T	585	588	99.4898	0.435897	36.9333
132955	SNV	C	A	928	933	99.4641	0.431034	37.5259
132958	MNV	TT	GC	923	935	98.7166	0.431203	35.955
143463	Insertion	-	A	1015	1162	87.3494	0.462069	37.6818
144302	SNV	G	A	2168	4814	45.0353	0.49262	36.8478
144305	SNV	C	T	2078	4710	44.1189	0.487969	36.6473
147643	SNV	C	T	821	1818	45.1595	0.484775	36.542
147691	SNV	A	G	1800	3802	47.3435	0.446667	36.1978
147693	SNV	G	A	1808	3851	46.9488	0.44469	37.2771
147702	Deletion	T	-	2057	4323	47.5827	0.445309	36.3063
147704	SNV	A	G	2057	4366	47.1141	0.445309	37.0788
206399	Insertion	-	A	1322	1494	88.4873	0.434191	38.4039
308263	SNV	A	G	623	1443	43.1739	0.495987	36.1493
308268	SNV	T	A	693	1439	48.1584	0.497835	37.4892
308443	SNV	T	A	782	1643	47.5959	0.469309	37.3568
308448	SNV	C	T	706	1628	43.3661	0.463173	37.6346
525188	SNV	T	C	715	1650	43.3333	0.475524	37.186
525201	SNV	C	A	681	1637	41.6005	0.49486	37.1997
525407	SNV	T	G	794	1746	45.4754	0.489924	37.165
525420	SNV	G	A	727	1797	40.4563	0.470426	37.8102
581481	Insertion	-	A	1021	1310	77.9389	0.456415	36.905
581488	Insertion	-	A	822	1192	68.9597	0.487835	37.3333
581495	Insertion	-	A	983	1015	96.8473	0.497457	37.5432
825995	SNV	T	C	656	1499	43.7625	0.496951	36.5762
825997	SNV	T	G	656	1553	42.2408	0.5	36.4878
826013	SNV	T	C	815	2324	35.0688	0.484663	35.8896
831766	SNV	A	T	1233	2736	45.0658	0.493917	35.635
849234	SNV	C	A	630	1542	40.856	0.393651	37.3365
849237	SNV	A	T	664	1530	43.3987	0.400602	37.4563
849430	SNV	A	T	713	1431	49.8253	0.492286	37.6844
849433	SNV	T	G	656	1412	46.4589	0.495427	36.9802
1340128	SNV	T	A	1354	1360	99.5588	0.491137	37.449
1564432	Deletion	A	-	783	838	93.4368	0.476373	37.3883
1568676	SNV	C	A	593	595	99.6639	0.492411	37.6981
1578167	Deletion	T	-	791	886	89.2777	0.460177	36.8496
1578203	Insertion	-	A	829	900	92.1111	0.48854	37.1894
1592813	SNV	A	T	1321	1334	99.0255	0.470098	36.8584
1670842	SNV	G	A	3254	4691	69.3669	0.460356	36.8602
1726838	SNV	A	T	3152	4303	73.2512	0.450825	37.3001
1726842	SNV	T	G	2741	3848	71.2318	0.427946	37.2163
1864417	Insertion	-	T	620	686	90.379	0.43871	37.6355
1899596	Deletion	A	-	494	532	92.8571	0.437247	37.5283
2235738	Deletion	T	-	966	1022	94.5205	0.477226	36.499
2262060	Insertion	-	A	639	786	81.2977	0.496088	38.036
2264190	Deletion	T	-	778	806	96.5261	0.487147	35.9563
2298111	Insertion	-	T	826	933	88.5316	0.449153	37.9504
2361948	SNV	C	A	916	921	99.4571	0.468341	37.3854
2361957	Insertion	-	A	836	927	90.1834	0.446172	37.9067
2367942	Insertion	-	T	939	1031	91.0766	0.487753	37.377
2578157	Deletion	T	-	945	1026	92.1053	0.468783	36.3958
2674744	Deletion	T	-	1004	1110	90.4505	0.420319	35.9333
2680787	Insertion	-	T	936	1042	89.8273	0.492521	37.8109
2772179	Deletion	T	-	1129	1235	91.417	0.493357	36.9212
3077986	Deletion	A	-	1120	1274	87.9121	0.483929	36.7634
3162098	Deletion	T	-	1220	1309	93.2009	0.497541	36.2672
3292465	SNV	T	C	1664	1666	99.88	0.490385	36.9339
3361915	Deletion	A	-	1217	1396	87.1777	0.463435	37.2366
3472928	SNV	G	A	1520	1524	99.7375	0.498026	37.7645
3872941	SNV	G	A	1504	4168	36.0845	0.461436	37.625
3873529	SNV	G	A	554	1056	52.4621	0.471119	36.8502
3955955	SNV	C	A	2039	2055	99.2214	0.487003	37.4875
4025549	SNV	G	T	10	10	100	0.2	32.2
4025567	SNV	A	G	11	11	100	0.181818	33.1818
4025588	Deletion	A	-	11	11	100	0.181818	27.9091
4025598	Deletion	A	-	11	11	100	0.181818	33.6364
4128329	SNV	A	G	10	11	90.9091	0.3	32.3
4166784	MNV	AG	GA	1636	3862	42.3615	0.487164	36.0666
4166791	Replacement	T	CA	1643	3862	42.5427	0.489957	36.7657
4166793	SNV	C	A	1649	3841	42.9315	0.488781	36.695

## Sheet: RT1711-RT1711_CGTACG_S3_L001_R1
Reference Position	Type	Reference	Allele	Count	Coverage	Frequency	Forward/reverse balance	Average quality
29731	SNV	T	C	6454	10069	64.0977	0.491788	36.6421		Frequency cut-off of 35%
29765	SNV	T	C	4339	7973	54.4212	0.492049	36.6868		Highlighted rows indicate nucleotide polymorphisms compared to RT1693
29769	SNV	C	A	4095	7771	52.6959	0.486935	37.0486
31328	Replacement	A	GG	2158	4878	44.2394	0.493513	36.1569
31333	SNV	T	C	2213	5004	44.2246	0.497515	35.7998
32443	Insertion	-	A	1826	4157	43.9259	0.455093	37.6227
129662	SNV	C	T	3157	6424	49.1438	0.446627	37.2471
132765	SNV	A	C	3955	7625	51.8689	0.433375	36.9095
132768	MNV	AT	TA	3952	7688	51.4048	0.433704	37.9337
132772	MNV	TA	AC	3944	7610	51.8265	0.431795	37.0696
132777	SNV	A	G	3968	7571	52.4105	0.433468	36.6769
132784	SNV	A	T	3981	7321	54.3778	0.433057	37.1181
132788	SNV	T	A	3981	7138	55.7719	0.434062	37.78
132798	SNV	C	T	3404	6177	55.1077	0.432432	36.8026
132802	SNV	C	A	3055	5655	54.023	0.436661	37.7175
132805	SNV	C	A	2861	5348	53.4966	0.430968	37.6749
132924	Insertion	-	A	152	155	98.0645	0.421053	36.0592
132939	SNV	G	T	710	713	99.5792	0.414085	36.8507
132955	SNV	C	A	1094	1101	99.3642	0.425046	37.34
132958	MNV	TT	GC	1089	1102	98.8203	0.426079	36.3099
143463	Insertion	-	A	1282	1452	88.292	0.479719	37.7652
144302	SNV	G	A	2442	5613	43.5061	0.478296	36.878
144305	SNV	C	T	2341	5463	42.8519	0.489962	36.7168
147643	SNV	C	T	903	2089	43.2264	0.48505	36.6899
147691	SNV	A	G	1948	4476	43.521	0.474846	36.4225
147693	SNV	G	A	1962	4536	43.254	0.473496	37.3996
147702	Deletion	T	-	2261	5113	44.2206	0.465723	36.2145
147704	SNV	A	G	2268	5148	44.0559	0.464286	37.0622
206399	Insertion	-	A	1452	1630	89.0798	0.435262	38.2665
308263	SNV	A	G	714	1699	42.0247	0.487395	36.2661
308268	SNV	T	A	808	1695	47.6696	0.483911	37.828
308443	SNV	T	A	891	1960	45.4592	0.488215	37.6543
308448	SNV	C	T	787	1928	40.8195	0.485388	37.6175
525188	SNV	T	C	972	2033	47.8111	0.468107	36.9414
525201	SNV	C	A	786	2086	37.6798	0.477099	37.3461
525407	SNV	T	G	1049	2203	47.6169	0.478551	36.7455
525420	SNV	G	A	803	2155	37.2622	0.427148	37.5106
581481	Insertion	-	A	1300	1628	79.8526	0.473846	37.1292
581488	Insertion	-	A	1011	1478	68.4032	0.474777	37.5321
581495	Insertion	-	A	1196	1228	97.3941	0.479933	37.6229
825995	SNV	T	C	794	1972	40.2637	0.481108	37.194
825997	SNV	T	G	794	2052	38.694	0.479849	37.0202
831766	SNV	A	T	1505	3551	42.3824	0.477076	35.9595
849234	SNV	C	A	784	1928	40.6639	0.40051	36.9719
849237	SNV	A	T	825	1910	43.1937	0.418182	37.2691
849430	SNV	A	T	831	1712	48.5397	0.454874	37.722
849433	SNV	T	G	769	1693	45.4223	0.448635	36.8531
1340128	SNV	T	A	1659	1667	99.5201	0.496685	37.7697
1564432	Deletion	A	-	917	978	93.7628	0.460196	37.6412
1568676	SNV	C	A	661	664	99.5482	0.497731	37.4887
1578167	Deletion	T	-	934	1037	90.0675	0.457173	36.9732
1578203	Insertion	-	A	958	1058	90.5482	0.478079	37.4885
1592813	SNV	A	T	1448	1458	99.3141	0.457182	37.0014
1864417	Insertion	-	T	737	818	90.0978	0.457259	37.2592
1899596	Deletion	A	-	718	783	91.6986	0.447075	36.9387
2235738	Deletion	T	-	1108	1203	92.1031	0.474729	36.7662
2262060	Insertion	-	A	688	858	80.1865	0.497093	37.9331
2264190	Deletion	T	-	901	926	97.3002	0.497225	36.404
2298111	Insertion	-	T	884	983	89.9288	0.495475	37.8247
2361948	SNV	C	A	1020	1023	99.7067	0.47451	37.1686
2361957	Insertion	-	A	947	1038	91.2331	0.464625	37.7001
2367942	Insertion	-	T	1125	1259	89.3566	0.476444	37.3929
2578157	Deletion	T	-	1171	1284	91.1994	0.490179	36.5645
2674744	Deletion	T	-	1243	1382	89.9421	0.418343	36.218
2680787	Insertion	-	T	1047	1199	87.3228	0.489016	37.8644
2772179	Deletion	T	-	1414	1553	91.0496	0.48232	36.4823
3077986	Deletion	A	-	1305	1472	88.6549	0.465134	36.3931
3162098	Deletion	T	-	1129	1257	89.817	0.492471	36.403
3292465	SNV	T	C	1878	1885	99.6286	0.490948	37.0895
3361915	Deletion	A	-	1496	1722	86.8757	0.463904	37.0662
3472928	SNV	G	A	1769	1776	99.6059	0.482759	37.9452
3873529	SNV	G	A	605	1189	50.8831	0.494215	37.2099
3956119	SNV	C	A	2423	2447	99.0192	0.494428	37.7689
4025549	SNV	G	T	11	13	84.6154	0.0909091	36.7273
4025567	SNV	A	G	11	12	91.6667	0.0909091	35.6364
4025588	Deletion	A	-	11	12	91.6667	0.0909091	37.5455
4025598	Deletion	A	-	11	12	91.6667	0.0909091	36.9091
4166784	MNV	AG	GA	2007	4555	44.0615	0.498754	36.0369
4166791	Replacement	T	CA	2011	4543	44.2659	0.497265	36.87
4166793	SNV	C	A	2025	4537	44.633	0.496296	36.5388

## Sheet: RT1693-RT1693_CAGATC_S1_L001_R1
Reference Position	Type	Reference	Allele	Count	Coverage	Frequency	Forward/reverse balance	Average quality
29731	SNV	T	C	5270	8370	62.963	0.489943	36.7651		Frequency cut-off of 35%
29765	SNV	T	C	3549	6728	52.7497	0.488588	36.8242
29769	SNV	C	A	3331	6533	50.9873	0.487541	37.0546
31328	Replacement	A	GG	1819	3989	45.6004	0.499175	36.2826
31333	SNV	T	C	1845	4086	45.1542	0.496477	36.4542
32443	Insertion	-	A	1482	3289	45.0593	0.496626	37.7004
129662	SNV	C	T	2461	5182	47.4913	0.463226	37.2336
132765	SNV	A	C	3221	6338	50.8204	0.438994	37.0438
132768	MNV	AT	TA	3218	6392	50.3442	0.438782	37.9279
132772	MNV	TA	AC	3212	6350	50.5827	0.43929	37.1459
132777	SNV	A	G	3220	6286	51.2249	0.440062	36.7587
132784	SNV	A	T	3221	6059	53.1606	0.438373	37.4334
132788	SNV	T	A	3230	5911	54.6439	0.439938	38.0378
132798	SNV	C	T	2753	5097	54.0122	0.447512	36.8794
132802	SNV	C	A	2482	4700	52.8085	0.450443	37.8904
132805	SNV	C	A	2334	4467	52.2498	0.445159	37.8488
132924	Insertion	-	A	132	132	100	0.416667	36.3561
132939	SNV	G	T	581	584	99.4863	0.413081	36.7969
132955	SNV	C	A	935	938	99.6802	0.431016	37.3048
132958	MNV	TT	GC	935	940	99.4681	0.431016	35.7856
143463	Insertion	-	A	966	1116	86.5591	0.473085	37.8385
144302	SNV	G	A	1971	4660	42.2961	0.495687	36.9548
144305	SNV	C	T	1908	4562	41.8238	0.492662	36.8333
147643	SNV	C	T	743	1667	44.5711	0.469717	36.3782
147691	SNV	A	G	1578	3522	44.8041	0.448669	36.3289
147693	SNV	G	A	1581	3588	44.0635	0.44592	37.1309
147702	Deletion	T	-	1792	4006	44.7329	0.449777	36.3198
147704	SNV	A	G	1792	4021	44.566	0.449777	37.1373
206399	Insertion	-	A	1287	1429	90.063	0.445998	38.324
308263	SNV	A	G	631	1544	40.8679	0.464342	36.0681
308268	SNV	T	A	699	1528	45.7461	0.469242	37.7883
308279	SNV	A	T	506	1389	36.4291	0.482213	38.081
308281	SNV	G	A	507	1418	35.7546	0.481262	37.6923
308443	SNV	T	A	776	1649	47.0588	0.478093	37.8441
308448	SNV	C	T	706	1665	42.4024	0.467422	37.932
581481	Insertion	-	A	1146	1434	79.9163	0.473822	37.3211
581488	Insertion	-	A	906	1309	69.2131	0.476821	37.6214
581495	Insertion	-	A	1077	1099	97.9982	0.475395	37.5924
825995	SNV	T	C	741	1675	44.2388	0.466937	37.0742
825997	SNV	T	G	740	1745	42.4069	0.466216	37.0689
826013	SNV	T	C	951	2638	36.05	0.477392	36.0557
831766	SNV	A	T	1187	2785	42.6212	0.490312	35.6184
849234	SNV	C	A	672	1600	42	0.397321	37.2068
849237	SNV	A	T	724	1601	45.2217	0.406077	37.337
849430	SNV	A	T	766	1505	50.897	0.475196	37.7846
849433	SNV	T	G	719	1491	48.2227	0.467316	37.096
1340128	SNV	T	A	1462	1466	99.7271	0.487688	37.3413
1564432	Deletion	A	-	714	759	94.0711	0.452381	37.1947
1568676	SNV	C	A	660	662	99.6979	0.474242	37.8667
1578167	Deletion	T	-	772	882	87.5283	0.470207	36.5453
1578203	Insertion	-	A	803	899	89.3215	0.498132	37.7646
1592813	SNV	A	T	1346	1353	99.4826	0.469539	37.3009
1864417	Insertion	-	T	628	696	90.2299	0.457006	37.3567
1899596	Deletion	A	-	628	699	89.8426	0.480892	37.0446
2235738	Deletion	T	-	968	1063	91.063	0.451446	37.0465
2262060	Insertion	-	A	639	747	85.5422	0.489828	38.0313
2264190	Deletion	T	-	835	873	95.6472	0.494611	36.6659
2298111	Insertion	-	T	848	942	90.0212	0.46816	38.0366
2361948	SNV	C	A	1002	1003	99.9003	0.473054	37.4281
2361957	Insertion	-	A	913	1010	90.396	0.454545	38.2957
2367942	Insertion	-	T	1008	1135	88.8106	0.485119	37.4812
2578157	Deletion	T	-	973	1089	89.348	0.480987	36.6218
2674744	Deletion	T	-	1035	1150	90	0.405797	36.1797
2680787	Insertion	-	T	903	1014	89.0533	0.47619	38.1351
2772179	Deletion	T	-	1166	1293	90.1779	0.489708	36.2856
3077986	Deletion	A	-	1112	1255	88.6056	0.485612	36.6655
3162098	Deletion	T	-	1238	1371	90.2991	0.480614	36.1898
3292465	SNV	T	C	1660	1665	99.6997	0.483133	37.2482
3361915	Deletion	A	-	1200	1410	85.1064	0.461667	37.0942
3472928	SNV	G	A	1505	1509	99.7349	0.481728	37.9256
3872941	SNV	G	A	1359	3845	35.3446	0.476085	37.6954	Present in some MS and not others
3873529	SNV	G	A	505	1041	48.511	0.441584	37.0931
4025549	SNV	G	T	6	10	60	0.166667	39	Present in some MS and not others
4025567	SNV	A	G	5	11	45.4545	0.2	38.2
4025588	Deletion	A	-	6	11	54.5455	0.333333	39.8333
4025598	Deletion	A	-	7	11	63.6364	0.285714	35.8571
4166784	MNV	AG	GA	1590	3500	45.4286	0.485535	36.1616
4166791	Replacement	T	CA	1588	3516	45.165	0.482997	37.0444
4166793	SNV	C	A	1614	3512	45.9567	0.488848	36.505
